# Supplementary material for: Sulforaphane Restores Mitochondrial β-Oxidation and Reduces Renal Lipid Accumulation in a Model of Releasing Unilateral Ureteral Obstruction
Source: Antioxidants (Basel). 2025 Feb 28;14(3):288. doi: 10.3390/antiox14030288 (PMC11939561; doi:10.3390/antiox14030288)
Supplement: Supplementary file 1 [file antioxidants-14-00288-s001.zip]

Archive with 1 entries (1 files):
- antioxidants-3459916-supplementary.pdf
